# Supplementary material for: PI3Kγ Mediates Microglial Proliferation and Cell Viability via ROS
Source: Cells. 2021 Sep 24;10(10):2534. doi: 10.3390/cells10102534 (PMC8534080; doi:10.3390/cells10102534)
Supplement: Supplementary file 1 [file cells-10-02534-s001.zip]

Archive with 1 entries (1 files):
- cells-1325218-supplementary.pdf
